# Supplementary material for: Dietary Patterns and Risk Factors of Frailty in Lebanese Older Adults
Source: Nutrients. 2021 Jun 25;13(7):2188. doi: 10.3390/nu13072188 (PMC8308408; doi:10.3390/nu13072188)
Supplement: Supplementary file 1 [file nutrients-13-02188-s001.zip]

Archive with 1 entries (1 files):
- nutrients-1243196-supplementary.pdf
